# Supplementary material for: Prognostic Nutritional Index and Major Cardiovascular Events in Patients Undergoing Invasive Coronary Angiography: A Clinical Retrospective Study
Source: J Pers Med. 2022 Oct 9;12(10):1679. doi: 10.3390/jpm12101679 (PMC9604840; doi:10.3390/jpm12101679)
Supplement: Supplementary file 1 [file jpm-12-01679-s001.zip]

Archive with 2 entries (2 files):
- Figure S1.tiff
- jpm-1797120-supplementary.pdf
